# Supplementary material for: Anti-Inflammatory Activity of Glyceryl 1,3-Distearate Identified from Clinacanthus nutans Extract against Bovine Mastitis Pathogens
Source: Antibiotics (Basel). 2023 Mar 9;12(3):549. doi: 10.3390/antibiotics12030549 (PMC10044565; doi:10.3390/antibiotics12030549)
Supplement: Supplementary file 1 [file antibiotics-12-00549-s001.zip]

Archive with 1 entries (1 files):
- antibiotics-2200755-supplementary.pdf
